# Supplementary material for: Incidence, Predictors, and Management of Femoral Vascular Complications Following Catheter Ablation for Atrial Fibrillation: A Systematic Duplex Ultrasound Study
Source: Biomedicines. 2025 Jan 28;13(2):314. doi: 10.3390/biomedicines13020314 (PMC11853090; doi:10.3390/biomedicines13020314)
Supplement: Supplementary file 1 [file biomedicines-13-00314-s001.zip]

Archive with 1 entries (1 files):
- biomedicines-3433867-supplementary.pdf
